# Supplementary material for: Development and Validation of Comprehensive Healthcare Providers’ Opinions, Preferences, and Attitudes towards Deprescribing (CHOPPED Questionnaire)
Source: Pharmacy (Basel). 2022 Jul 1;10(4):76. doi: 10.3390/pharmacy10040076 (PMC9326567; doi:10.3390/pharmacy10040076)
Supplement: Supplementary file 1 [file pharmacy-10-00076-s001.zip]

Archive with 2 entries (2 files):
- file S1.pdf
- file S2.pdf
